# Supplementary material for: The Effect of Fatty Acids on Ciprofloxacin Cytotoxic Activity in Prostate Cancer Cell Lines—Does Lipid Component Enhance Anticancer Ciprofloxacin Potential?
Source: Cancers (Basel). 2022 Jan 14;14(2):409. doi: 10.3390/cancers14020409 (PMC8773529; doi:10.3390/cancers14020409)
Supplement: Supplementary file 1 [file cancers-14-00409-s001.zip]

Archive with 1 entries (1 files):
- cancers-1503709-supplementary.pdf
